# Supplementary material for: West Nile virus in California, 2003–2018: A persistent threat
Source: PLoS Negl Trop Dis. 2020 Nov 18;14(11):e0008841. doi: 10.1371/journal.pntd.0008841 (PMC7710070; doi:10.1371/journal.pntd.0008841)
Supplement: S2 Table — (XLSX) [file pntd.0008841.s002.xlsx]

## Sheet: Sheet1
	2003		2004		2005		2006		2007		2008		2009		2010		2011		2012		2013		2014		2015		2016		2017		2018
	T	P	T	P	T	P	T	P	T	P	T	P	T	P	T	P	T	P	T	P	T	P	T	P	T	P	T	P	T	P	T	P
Alameda	3483	0	6851	0	18344	8	14241	9	12557	1	7411	1	6644	1	3958	0	8396	0	1860	0	1835	0	2573	16	4838	16	4486	2	6013	0	16664	15
Alpine	0	NT	0	NT	0	NT	0	NT	0	NT	0	NT	0	NT	0	NT	0	NT	0	NT	0	NT	0	NT	0	NT	0	NT	0	NT	0	NT
Amador	0	NT	0	NT	0	NT	103	0	145	1	0	NT	0	NT	0	NT	0	NT	0	NT	0	NT	0	NT	0	NT	0	NT	0	NT	0	NT
Butte	247	0	515	1	2542	4	1223	1	1774	5	3223	5	2412	5	5771	7	6030	1	8643	27	7069	33	9391	40	18604	94	18600	48	20732	47	18927	48
Calaveras	0	NT	0	NT	0	NT	370	2	82	0	224	1	0	NT	0	NT	0	NT	0	NT	0	NT	0	NT	0	NT	0	NT	0	NT	0	NT
Colusa	0	NT	0	NT	0	NT	0	NT	9516	1	0	NT	0	NT	0	NT	0	NT	0	NT	0	NT	350	1	0	NT	0	NT	0	NT	0	NT
Contra Costa	18039	0	20649	0	20009	1	24220	11	27852	28	23147	31	28297	17	16807	4	14321	7	11544	19	12729	13	17863	25	20942	8	15594	11	16496	9	23142	17
Del Norte	0	NT	0	NT	0	NT	0	NT	0	NT	0	NT	0	NT	0	NT	0	NT	0	NT	0	NT	0	NT	0	NT	0	NT	0	NT	0	NT
El Dorado	0	NT	0	NT	73	0	516	2	0	NT	0	NT	0	NT	0	NT	0	NT	0	NT	0	NT	0	NT	0	NT	0	NT	0	NT	0	NT
Fresno	6233	0	8799	14	14890	71	18839	40	19557	63	26354	53	32926	132	36501	130	39969	123	40897	147	30189	66	31782	138	38564	108	37953	183	43244	167	49441	119
Glenn	1325	0	250	0	2350	5	1700	1	1244	1	1641	1	2060	0	1314	0	1100	0	1635	4	2100	16	2195	8	3143	21	2635	11	2254	12	1549	4
Humboldt	0	NT	0	NT	0	NT	0	NT	0	NT	0	NT	0	NT	0	NT	0	NT	0	NT	0	NT	0	NT	0	NT	0	NT	0	NT	0	NT
Imperial	20245	16	23007	33	13855	10	14026	14	11340	4	9065	7	4812	3	3633	10	1494	3	3026	4	0	NT	0	NT	0	NT	2587	1	7307	0	1659	1
Inyo	7127	0	1617	0	6091	2	3751	3	0	NT	0	NT	3798	0	1772	0	1862	2	398	0	88	0	0	NT	0	NT	0	NT	4403	9	443	0
Kern	24653	0	53847	213	78685	235	79954	230	42040	206	19743	7	26188	139	62928	277	108759	389	117404	571	33299	181	27950	111	22038	135	24645	80	29626	152	31475	48
Kings	0	NT	150	0	1980	3	15046	34	9519	30	15089	0	16911	105	28063	65	31481	63	27754	102	12593	78	14766	150	19825	144	16205	118	14894	79	8648	22
Lake	8854	0	16935	17	14412	32	14052	12	10981	8	9622	3	11880	2	13556	3	13194	3	17080	23	16071	62	28135	72	17114	31	20282	39	21774	17	11610	4
Lassen	0	NT	0	NT	0	NT	647	3	267	0	730	1	233	0	0	NT	0	NT	0	NT	0	NT	0	NT	0	NT	0	NT	0	NT	0	NT
Los Angeles	90001	6	113941	408	140227	223	72901	78	99712	94	124890	517	158861	99	154068	57	147970	467	122053	350	122743	417	93060	356	87141	294	110869	437	118138	582	122328	75
Madera	800	0	1000	0	1151	5	2128	4	2383	8	952	1	1482	3	2655	9	1364	5	4594	14	1861	16	5891	37	8782	21	15374	103	16319	62	16589	55
Marin	0	NT	97	0	14738	0	3706	2	1394	0	6195	0	6332	0	5375	0	4051	0	3110	0	2764	0	2723	3	1800	0	2668	0	1363	0	2977	0
Mariposa	0	NT	0	NT	0	NT	0	NT	0	NT	0	NT	0	NT	0	NT	0	NT	0	NT	0	NT	0	NT	0	NT	0	NT	0	NT	0	NT
Mendocino	0	NT	0	NT	0	NT	0	NT	0	NT	0	NT	0	NT	0	NT	0	NT	0	NT	0	NT	0	NT	0	NT	0	NT	0	NT	0	NT
Merced	2755	0	16852	1	27323	33	11768	7	12301	2	8521	0	15922	11	11204	9	7618	11	3511	4	1903	8	3137	9	7503	7	8700	12	9232	40	12679	12
Modoc	0	NT	0	NT	0	NT	0	NT	69	0	0	NT	0	NT	0	NT	0	NT	0	NT	0	NT	0	NT	0	NT	0	NT	0	NT	0	NT
Mono	0	NT	0	NT	0	NT	0	NT	0	NT	0	NT	91	1	0	NT	0	NT	0	NT	0	NT	0	NT	0	NT	0	NT	0	NT	0	NT
Monterey	0	NT	12	0	0	NT	0	NT	0	NT	0	NT	0	NT	0	NT	400	0	690	0	720	0	1188	0	0	NT	215	0	0	NT	0	NT
Napa	0	NT	0	NT	0	NT	394	0	4359	0	5099	0	1273	0	1334	0	10604	0	3257	1	2401	0	3108	0	4516	0	3430	4	3887	0	2295	0
Nevada	0	NT	0	NT	27	0	27	0	0	NT	0	NT	0	NT	0	NT	0	NT	0	NT	0	NT	0	NT	0	NT	0	NT	0	NT	0	NT
Orange	18678	0	63394	164	97457	83	36271	14	24387	26	46168	361	33964	16	41598	19	40170	91	35375	69	41527	48	67084	499	159997	576	140761	444	156448	280	125173	96
Placer	577	0	4069	4	9951	20	13757	23	18724	25	31388	27	36950	40	36343	36	36605	48	36786	114	31705	89	30925	77	32618	52	36863	103	37343	59	42823	230
Plumas	0	NT	0	NT	0	NT	0	NT	0	NT	0	NT	0	NT	0	NT	32	0	0	NT	0	NT	0	NT	0	NT	0	NT	0	NT	0	NT
Riverside	84992	10	74248	103	146471	111	138553	31	106227	30	121882	118	106872	27	171356	71	152447	56	167123	133	106365	81	109809	91	145746	158	190542	32	187627	196	166498	36
Sacramento	26192	0	19391	16	26762	123	47188	36	91678	135	159245	276	80843	36	66075	205	70080	381	61603	487	75917	384	93154	487	70098	164	92981	455	93209	153	94701	300
San Benito	0	NT	0	NT	0	NT	0	NT	0	NT	0	NT	0	NT	0	NT	0	NT	0	NT	0	NT	0	NT	0	NT	0	NT	216	0	242	0
San Bernardino	5166	0	17944	128	58439	81	33575	25	31211	6	58562	170	42122	54	50246	41	59895	150	33677	58	55495	249	46787	97	52832	291	91573	82	72451	295	49507	12
San Diego	4684	0	4410	0	6997	0	4392	0	4750	6	8545	40	3394	5	4640	1	906	1	0	NT	7796	0	2643	1	5256	46	14370	99	10818	9	8858	3
San Francisco	0	NT	0	NT	1761	0	20	0	149	0	0	NT	133	0	0	NT	387	0	247	0	250	0	251	0	75	0	972	0	324	0	410	0
San Joaquin	12020	0	20410	2	37915	35	63873	39	76024	154	71094	208	42191	83	31195	57	24763	51	30369	169	35643	163	55214	239	77933	208	67456	350	123862	242	121092	533
San Luis Obispo	6721	0	9671	1	2075	2	590	0	446	0	0	NT	0	NT	0	NT	1820	0	1471	0	1454	1	622	0	192	0	814	0	1815	0	1601	0
San Mateo	0	NT	1136	0	5020	0	4285	0	3294	0	0	NT	0	NT	58	0	0	NT	344	0	3041	0	3462	15	1125	5	690	5	6	0	1296	2
Santa Barbara	9199	0	8699	0	16218	21	15375	1	9329	0	14029	0	11826	0	14707	0	22301	0	8571	0	17474	0	12451	0	8885	1	7896	0	6377	1	1969	0
Santa Clara	5261	0	718	0	376	5	0	NT	1914	10	1776	1	16004	14	5428	10	4557	16	3310	3	9819	25	3939	30	8466	20	4289	13	1421	0	1938	5
Santa Cruz	1901	0	915	0	1479	0	85	0	2598	0	6608	0	6639	0	543	0	0	NT	1687	0	1278	1	5874	0	3284	0	4237	3	2166	0	3084	0
Shasta	4325	0	6605	11	814	0	3751	7	19886	17	3248	0	13604	2	9075	0	12023	1	21785	17	7153	15	11633	33	16896	48	14469	12	16519	0	18906	8
Sierra	0	NT	0	NT	0	NT	0	NT	0	NT	0	NT	0	NT	0	NT	6	0	0	NT	0	NT	0	NT	0	NT	0	NT	0	NT	0	NT
Siskiyou	0	NT	0	NT	0	NT	0	NT	0	NT	0	NT	0	NT	0	NT	0	NT	0	NT	0	NT	0	NT	0	NT	0	NT	0	NT	0	NT
Solano	10600	0	5777	1	6383	4	2784	1	2032	0	4766	1	1257	2	1352	1	967	0	2939	3	2879	1	2336	11	6935	6	10604	16	10715	9	12162	3
Sonoma	217	0	2048	0	17415	0	4311	1	6312	1	11759	2	7845	0	9476	0	18729	2	25131	3	9836	5	14292	9	15205	12	14093	2	12954	1	13232	1
Stanislaus	10181	0	20893	3	36497	115	51458	52	65679	81	62778	75	59618	94	49280	86	43007	100	77623	210	50221	158	57739	178	85050	85	55094	259	54460	196	76761	111
Sutter	12376	0	12353	7	18185	43	20380	55	10683	23	11012	12	12950	25	13606	26	10662	26	11271	19	10722	61	10180	52	9503	54	10586	68	9127	16	7370	28
Tehama	0	NT	169	0	96	0	0	NT	790	2	0	NT	0	NT	0	NT	0	NT	0	NT	0	NT	0	NT	0	NT	0	NT	0	NT	0	NT
Trinity	0	NT	0	NT	0	NT	0	NT	0	NT	0	NT	0	NT	0	NT	0	NT	0	NT	0	NT	0	NT	0	NT	0	NT	0	NT	0	NT
Tulare	1188	0	2827	3	3533	16	5381	8	16131	23	27743	64	42098	131	44199	168	17197	82	20954	144	20236	97	21631	311	57459	528	89598	260	91377	630	118600	77
Tuolumne	0	NT	0	NT	0	NT	0	NT	0	NT	0	NT	0	NT	0	NT	0	NT	0	NT	0	NT	0	NT	0	NT	0	NT	0	NT	0	NT
Ventura	2507	0	204	0	1736	2	1451	2	1465	0	1637	0	2240	0	973	0	2115	0	2008	2	1534	0	2099	0	1327	0	522	0	2847	3	2079	0
Yolo	11046	0	17742	4	17313	27	48663	62	46932	10	75894	18	30969	16	27077	11	18421	7	34100	154	52034	246	50660	221	57602	173	66277	259	48362	87	40903	90
Yuba	1025	0	2029	1	895	4	900	6	722	2	655	1	181	1	2381	2	1256	1	3317	15	3017	14	3330	24	4854	23	4862	18	6662	18	5799	8
California	412618	32	560174	1135	870485	1324	776655	816	808455	1003	980695	2002	871822	1064	928547	1305	936959	2087	947147	2866	793761	2528	850227	3341	1076148	3329	1203792	3529	1262788	3371	1235430	1963
T = Number of mosquitoes tested
P = Number of WNV positive mosquito pools
