# Supplementary material for: West Nile virus in California, 2003–2018: A persistent threat
Source: PLoS Negl Trop Dis. 2020 Nov 18;14(11):e0008841. doi: 10.1371/journal.pntd.0008841 (PMC7710070; doi:10.1371/journal.pntd.0008841)
Supplement: S3 Table — (XLSX) [file pntd.0008841.s003.xlsx]

## Sheet: Sheet1
	2003	2004	2005	2006	2007	2008	2009	2010	2011	2012	2013	2014	2015	2016	2017	2018
Alameda	0	0	0.44	0.64	0.08	0.14	0.15	0	0	0	0	6.5	3.3	0.45	0	0.9
Alpine	NT	NT	NT	NT	NT	NT	NT	NT	NT	NT	NT	NT	NT	NT	NT	NT
Amador	NT	NT	NT	0	6.9	NT	NT	NT	NT	NT	NT	NT	NT	NT	NT	NT
Butte	0	3.77	2.8	1	3.13	1.55	2.07	1.03	0	4.84	4.67	4.3	5.4	2.6	2.3	2.54
Calaveras	NT	NT	NT	5.41	0	5.03	NT	NT	NT	NT	NT	NT	NT	NT	NT	NT
Colusa	NT	NT	NT	NT	0.12	NT	NT	NT	NT	NT	NT	20	NT	NT	NT	NT
Contra Costa	0	0	0.05	0.51	1.03	1.34	0.62	0.27	0.51	1.73	1.07	1.5	0.38	0.71	0.55	0.73
Del Norte	NT	NT	NT	NT	NT	NT	NT	NT	NT	NT	NT	NT	NT	NT	NT	NT
El Dorado	NT	NT	0	4.81	NT	NT	NT	NT	NT	NT	NT	NT	NT	NT	NT	NT
Fresno	0	1.63	4.96	2.2	3.35	2.03	4.03	3.59	3.11	3.61	2.22	4.5	2.8	5	4.2	2.44
Glenn	0	NT	2.44	0.67	0.8	0.61	0	0	0	0	7.32	3.6	6.7	4.2	5.3	2.58
Humboldt	NT	NT	NT	NT	NT	NT	NT	NT	NT	NT	NT	NT	NT	NT	NT	NT
Imperial	0.84	1.54	0.74	1.02	0.35	0.77	0.62	2.75	2.01	1.32	NT	NT	NT	0	0	0.66
Inyo	0	0	0.33	0.8	NT	NT	0	0	1.07	0	0	NT	NT	NT	2	0
Kern	0	4.65	3.42	3.29	5.71	0.38	5.47	4.44	3.58	4.87	5.52	4	6.1	3.2	5.1	1.53
Kings	NT	0	1.53	2.26	3.15	0	6.21	2.32	2.01	3.68	6.19	10.2	7.3	7.3	5.3	2.54
Lake	0	1.14	2.44	0.88	0.79	0.36	0.18	0.23	0.24	1.35	3.87	2.6	1.8	1.9	0.78	0.34
Lassen	NT	NT	NT	4.64	0	1.37	0	NT	NT	NT	NT	NT	NT	NT	NT	NT
Los Angeles	0.08	3.82	1.65	1.13	0.96	4.16	0.66	0.38	3.27	2.95	3.47	3.9	3.5	4.1	5.1	0.62
Madera	0	0	4.34	1.88	3.36	1.05	2.02	3.76	3.67	3.06	8.6	6.5	2.4	6.8	3.96	3.34
Marin	NT	NT	0	0.8	0	0	0	0	0	0	0	1.1	0	0	0	0
Mariposa	NT	NT	NT	NT	NT	NT	NT	NT	NT	NT	NT	NT	NT	NT	NT	NT
Mendocino	NT	NT	NT	NT	NT	NT	NT	NT	NT	NT	NT	NT	NT	NT	NT	NT
Merced	0	0.07	1.28	0.6	0.22	0	0.69	0.85	1.45	1.14	4.2	2.9	0.94	1.4	4.3	0.95
Modoc	NT	NT	NT	NT	0	NT	NT	NT	NT	NT	NT	NT	NT	NT	NT	NT
Mono	NT	NT	NT	NT	NT	NT	10.99	NT	NT	NT	NT	NT	NT	NT	NT	NT
Monterey	NT	0	NT	NT	NT	NT	NT	0	0	0	0	0	NT	0	NT	NT
Napa	NT	NT	NT	0	0	0	0	0	0	0.36	0	0	0	1.2	0	0
Nevada	NT	NT	0	0	NT	NT	NT	NT	NT	NT	NT	NT	NT	NT	NT	NT
Orange	0	2.83	0.93	0.4	1.07	7.84	0.47	0.46	2.27	1.95	1.16	7.4	3.6	3.2	1.86	0.77
Placer	0	1.4	2.57	2	1.73	1.2	1.21	1.37	1.43	3.43	3.11	2.8	2.1	2.8	1.59	5.37
Plumas	NT	NT	NT	NT	NT	NT	NT	NT	0	NT	NT	NT	NT	NT	NT	NT
Riverside	0.12	1.41	0.77	0.23	0.28	0.97	0.25	0.42	0.37	0.8	0.76	0.82	1.1	0.17	1.05	0.22
Sacramento	0	0.93	5.37	0.83	1.55	1.84	0.49	3.43	5.85	7.91	5.06	5.2	2.3	4.9	1.64	3.17
San Benito	NT	NT	NT	NT	NT	NT	NT	NT	NT	NT	NT	NT	NT	NT	0	0
San Bernardino	0	7.36	1.42	0.77	0.2	2.95	1.35	0.88	2.64	1.8	4.7	2.2	5.6	0.91	4.32	0.26
San Diego	0	0	0	0	1.27	4.71	1.49	0.22	1.1	NT	0	0.38	8.8	7	0.94	0.4
San Francisco	NT	NT	0	0	0	NT	0	NT	0	0	0	0	0	0	0	0
San Joaquin	0	0.11	1.88	0.74	2.03	2.93	1.97	2.03	2.13	5.59	4.57	4.3	2.7	5.2	1.95	4.4
San Luis Obispo	0	0	1.42	0	0	NT	NT	NT	0	0	1.2	0	0	0	0	0
San Mateo	NT	0	0	0	0	NT	NT	0	NT	0	0	4.3	4.4	7.2	0	1.54
Santa Barbara	0	0	1.68	0.07	0	0	0	0	0	0	0	0	0.18	0	0.21	0
Santa Clara	0	0	13.3	NT	4.99	0.56	0.91	1.84	3.51	0.91	2.59	7.6	2.4	3	0	2.72
Santa Cruz	0	0	0	0	0	0	0	0	NT	0	0.81	0	0	0.71	0	0
Shasta	0	1.67	0	1.88	0.87	0	0.15	0	0.08	0.78	2.1	2.8	2.8	0.83	0	0.42
Sierra	NT	NT	NT	NT	NT	NT	NT	NT	0	NT	NT	NT	NT	NT	NT	NT
Siskiyou	NT	NT	NT	NT	NT	NT	NT	NT	NT	NT	NT	NT	NT	NT	NT	NT
Solano	0	0.17	0.64	0.4	0	0.21	1.59	0	0	1.68	0.73	4.9	0.87	1.5	0.84	0.25
Sonoma	0	0	0	0.25	0.17	0.26	0	0	0.11	0.12	0.51	0.63	0.79	0.14	0.08	0.08
Stanislaus	0	0.15	3.4	1.04	1.27	1.21	1.58	1.75	2.35	2.71	3.15	3.1	1	4.7	3.6	1.45
Sutter	0	0.63	2.75	2.85	2.17	1.09	1.94	1.91	2.44	1.72	5.69	5.1	5.7	6.4	1.75	3.8
Tehama	NT	0	0	NT	2.53	NT	NT	NT	NT	NT	0	NT	NT	NT	NT	NT
Trinity	NT	NT	NT	NT	NT	NT	NT	NT	NT	NT	NT	NT	NT	NT	NT	NT
Tulare	0	1.06	4.53	1.49	1.43	2.31	3.13	3.82	4.8	6.87	4.77	14.4	9.2	2.9	6.89	0.65
Tuolumne	NT	NT	NT	NT	NT	NT	NT	NT	NT	NT	NT	NT	NT	NT	NT	NT
Ventura	0	0	1.23	1.38	0	0	0	0	0	1	0	0	0	0	1.05	0
Yolo	0	0.3	1.71	1.29	0.22	0.24	0.53	0.41	0.39	4.52	4.73	4.4	3	3.9	1.8	2.2
Yuba	0	0	4.47	6.67	2.77	1.53	5.52	0.86	0.8	4.59	4.64	7.2	4.7	3.7	2.7	1.4
California	0.09	2.22	1.64	1.11	1.29	2.13	1.27	1.46	2.3	3.08	3.25	3.99	3.15	2.96	2.73	1.6
NT = None tested
