# Supplementary material for: West Nile virus in California, 2003–2018: A persistent threat
Source: PLoS Negl Trop Dis. 2020 Nov 18;14(11):e0008841. doi: 10.1371/journal.pntd.0008841 (PMC7710070; doi:10.1371/journal.pntd.0008841)
Supplement: S4 Table — (XLSX) [file pntd.0008841.s004.xlsx]

## Sheet: Sheet1
Species	Positive pools (n)	Mosquitoes tested (n)	MIR
Aedes aegypti	7	21534	0.33
Aedes albopictus	1	3357	0.3
Aedes bicristatus	0	12	0
Aedes dorsalis	0	12597	0
Aedes fitchii	0	111	0
Aedes hemiteleus	0	7	0
Aedes increpitus	0	400	0
Aedes melanimum	6	127444	0.05
Aedes nigromaculatus	0	1124	0
Aedes notoscriptus	0	2	0
Aedes pullatus	0	31	0
Aedes sierriensis	0	2210	0
Aedes squamiger	1	1957	0.51
Aedes sticticus	0	231	0
Aedes taeniorynchus	0	6943	0
Aedes tahoensis	0	52	0
Aedes ventrovittus	0	51	0
Aedes vexans	8	50434	0.16
Aedes washinoi	0	22689	0
Anopheles franciscanus	0	3499	0
Anopheles freeborni	6	41005	0.15
Anopheles hermsi	1	23358	0.04
Anopheles occidentalis	0	135	0
Anopheles punctipennis	0	494	0
Coquilletidia pertubans	0	2737	0
Culex apicalis	0	8	0
Culex boharti	0	32	0
Culex erracticus	0	1008	0
Culex erythrothorax	194	1137671	0.17
Culex pipiens	5576	2174115	2.56
Culex quinquefasciatus	14399	4740631	3.04
Culex restuans	6	3196	1.88
Culex stigmatosoma	401	143920	2.79
Culex tarsalis	11008	5767442	1.91
Culex territans	0	107	0
Culex thriambus	23	10664	2.16
Culiseta incidens	12	133796	0.09
Culiseta inornata	4	15689	0.25
Culiseta particeps	1	10717	0.09
Culex spp.	2	3870	0.52
Orthopodomyia signifera	0	10	0
Psorophora columbiae	0	1816	0
Psorophora signipennis	0	11	0
Unknown	39	48586	0.8
Total	31695	14515703
