# Supplementary material for: West Nile virus in California, 2003–2018: A persistent threat
Source: PLoS Negl Trop Dis. 2020 Nov 18;14(11):e0008841. doi: 10.1371/journal.pntd.0008841 (PMC7710070; doi:10.1371/journal.pntd.0008841)
Supplement: S5 Table — (XLSX) [file pntd.0008841.s005.xlsx]

## Sheet: Sheet1
	2003		2004		2005		2006		2007		2008		2009		2010		2011		2012		2013		2014		2015		2016		2017		2018
	T	P	T	P	T	P	T	P	T	P	T	P	T	P	T	P	T	P	T	P	T	P	T	P	T	P	T	P	T	P	T	P
Alameda	30	0	79	23	360	48	267	41	245	19	128	12	60	10	62	8	49	1	118	38	77	28	166	96	82	19	51	11	39	2	80	20
Alpine	0	0	3	3	0	0	2	0	2	0	0	0	0	0	0	0	0	0	2	0	0	0	0	0	0	0	0	0	0	0	0	0
Amador	4	0	14	9	66	24	28	2	31	1	25	3	4	1	0	0	0	0	0	0	1	0	0	0	0	0	0	0	0	0	1	0
Butte	26	0	146	118	152	79	108	40	124	27	139	38	61	13	102	26	55	5	111	74	82	47	45	22	82	38	43	22	24	5	30	4
Calaveras	2	0	12	10	35	10	36	2	39	3	28	1	3	0	4	0	1	0	2	0	1	0	0	0	0	0	0	0	0	0	0	0
Colusa	2	0	22	21	19	14	14	9	12	4	7	3	6	2	14	2	5	0	8	5	2	1	6	4	4	3	1	0	2	1	1	0
Contra Costa	51	0	97	19	515	93	388	93	314	28	321	88	197	44	32	8	78	42	105	74	123	74	114	44	49	11	75	33	44	19	45	13
Del Norte	1	0	7	3	8	0	7	0	11	0	2	1	0	0	0	0	0	0	0	0	0	0	1	0	1	0	0	0	0	0	1	0
El Dorado	12	0	41	22	195	68	134	19	107	7	90	9	52	9	44	6	30	3	99	26	25	1	36	7	26	4	16	4	18	2	22	2
Fresno	21	0	171	116	390	105	324	75	294	114	175	44	155	59	65	29	52	18	60	33	67	19	12	9	10	3	8	6	11	5	4	0
Glenn	4	0	79	72	52	30	71	35	65	36	37	17	20	6	14	4	13	3	28	26	10	8	8	4	5	4	6	4	2	2	0	0
Humboldt	5	0	49	16	49	4	39	2	46	2	6	1	7	0	1	0	5	0	4	1	3	1	4	2	9	2	0	0	2	1	5	1
Imperial	7	0	1	1	1	0	4	0	2	0	0	0	0	0	0	0	0	0	0	0	0	0	0	0	0	0	0	0	0	0	0	0
Inyo	9	0	29	12	30	12	25	8	5	1	7	0	6	0	2	0	1	1	0	0	1	0	0	0	0	0	0	0	0	0	0	0
Kern	13	0	159	87	212	43	118	24	333	124	193	10	86	28	43	16	54	7	58	23	21	4	4	3	1	1	1	0	3	3	3	1
Kings	2	0	25	11	129	73	50	13	36	9	10	1	28	9	2	0	19	10	13	6	22	14	3	3	7	3	6	4	3	1	2	0
Lake	3	0	41	30	75	32	33	8	22	3	11	2	8	2	11	1	5	1	22	10	24	10	43	18	21	5	16	5	25	5	7	0
Lassen	0	0	19	13	9	1	12	3	25	2	3	0	1	0	2	0	1	0	0	0	0	0	0	0	0	0	0	0	0	0	0	0
Los Angeles	342	65	1121	817	720	175	647	98	676	165	923	480	379	81	250	60	440	257	557	340	522	347	155	99	164	103	187	124	160	101	92	19
Madera	1	0	16	7	47	22	51	3	35	6	35	3	21	11	19	14	14	6	13	7	13	10	10	5	3	1	9	5	3	1	2	0
Marin	15	0	59	18	119	14	43	9	71	4	28	1	0	0	0	0	0	0	10	4	33	8	16	6	14	3	10	5	9	1	1	0
Mariposa	1	0	9	6	27	6	12	1	9	0	4	0	3	0	0	0	0	0	1	1	2	0	0	0	0	0	0	0	0	0	0	0
Mendocino	5	0	33	13	74	34	44	7	27	3	16	1	6	0	3	1	4	1	12	8	4	2	0	0	0	0	0	0	0	0	0	0
Merced	21	0	65	29	244	167	87	41	97	34	32	5	25	9	46	22	25	11	60	46	60	42	12	8	13	3	9	5	7	1	1	0
Modoc	0	0	2	1	8	1	8	2	7	1	2	1	8	1	5	1	1	0	4	1	0	0	0	0	0	0	0	0	0	0	0	0
Mono	2	0	11	6	13	1	6	1	4	0	3	2	5	0	2	1	1	0	0	0	1	0	0	0	0	0	0	0	0	0	0	0
Monterey	11	0	33	12	67	2	88	5	57	0	44	6	17	4	17	4	9	0	29	7	14	1	6	0	5	0	1	0	4	1	4	0
Napa	6	0	36	6	133	44	32	8	8	2	3	1	5	0	0	0	1	0	9	7	4	2	13	12	11	7	3	1	5	0	4	0
Nevada	3	0	32	26	90	23	59	4	86	5	59	5	17	0	10	3	17	2	16	11	17	7	9	0	17	10	10	2	8	1	5	0
Orange	110	3	335	177	628	301	251	49	238	43	960	632	349	10	204	17	201	51	351	107	318	42	692	431	422	83	407	91	477	57	389	18
Placer	18	0	69	47	176	87	117	13	98	16	18	4	49	4	72	20	55	18	322	94	186	48	160	40	191	21	190	30	123	4	214	44
Plumas	0	0	41	26	27	0	12	0	25	1	16	0	1	0	3	0	0	0	0	0	0	0	0	0	0	0	0	0	0	0	0	0
Riverside	179	13	246	139	258	110	112	3	41	6	91	39	17	2	5	1	33	10	32	10	42	24	15	1	110	82	41	16	68	41	32	6
Sacramento	122	0	304	153	125	69	424	89	381	142	420	130	213	28	320	155	467	160	962	527	459	198	535	294	363	103	701	411	358	86	554	241
San Benito	1	0	19	5	19	1	21	1	24	0	5	0	5	0	4	0	4	0	4	2	3	0	1	0	2	0	1	0	1	0	1	0
San Bernardino	109	10	386	289	298	81	190	33	161	26	327	176	108	17	104	23	111	37	120	67	100	41	36	17	41	25	27	5	59	45	20	0
San Diego	249	5	334	34	541	160	387	26	328	108	832	566	187	39	112	2	107	0	112	2	107	9	150	39	550	355	367	264	109	43	90	1
San Francisco	5	0	36	14	54	2	49	3	40	1	15	0	12	1	6	2	1	0	19	8	7	0	4	0	15	0	8	0	11	1	3	0
San Joaquin	21	0	102	56	91	25	130	45	96	46	202	69	111	22	92	33	74	37	145	71	91	38	93	53	68	18	70	37	40	7	42	16
San Luis Obispo	14	0	53	15	142	41	93	14	84	9	30	2	18	1	13	0	16	1	16	4	17	3	0	0	1	0	5	0	13	6	6	0
San Mateo	23	0	49	15	179	10	158	7	150	2	73	2	37	1	27	3	22	1	54	22	62	4	145	21	158	23	111	15	94	1	127	5
Santa Barbara	15	0	62	7	149	73	82	19	30	1	16	1	7	1	14	0	11	0	13	5	9	1	7	2	8	3	3	0	6	1	6	0
Santa Clara	41	0	126	37	512	144	417	223	275	83	94	13	85	14	127	33	185	35	165	23	234	91	1110	925	357	231	163	89	107	15	237	56
Santa Cruz	2	0	59	36	39	2	77	7	85	6	30	3	21	1	22	6	5	1	39	17	19	3	30	1	43	0	26	2	18	1	46	2
Shasta	9	0	101	90	106	28	153	89	136	48	20	7	47	8	35	8	43	2	69	41	73	42	10	6	26	16	4	3	3	2	9	5
Sierra	0	0	4	3	5	0	3	0	4	0	1	0	0	0	0	0	0	0	1	1	0	0	0	0	0	0	0	0	0	0	0	0
Siskiyou	0	0	42	34	37	6	7	1	9	4	3	0	1	0	0	0	0	0	2	1	0	0	0	0	0	0	0	0	0	0	0	0
Solano	5	0	38	17	127	44	90	21	19	3	20	7	7	3	2	1	7	2	49	30	26	15	48	33	14	10	30	13	21	4	15	0
Sonoma	18	0	117	49	421	41	120	23	159	19	93	11	0	0	0	0	0	0	55	24	74	40	59	37	36	11	24	8	26	5	13	0
Stanislaus	29	0	122	82	405	235	213	78	262	130	130	45	84	28	85	42	68	27	112	73	38	17	71	47	44	14	26	14	22	6	8	1
Sutter	18	0	62	28	22	8	14	2	6	1	8	2	4	0	4	1	8	2	43	31	33	17	43	19	43	16	24	10	22	3	24	4
Tehama	1	0	124	114	109	48	40	12	53	20	31	6	14	0	9	0	9	1	11	6	7	4	0	0	0	0	0	0	0	0	4	0
Trinity	0	0	11	9	4	0	6	1	14	1	3	1	0	0	0	0	0	0	0	0	1	1	0	0	6	2	0	0	1	0	0	0
Tulare	9	0	75	48	395	222	126	14	136	38	182	76	82	25	43	25	80	46	110	67	35	9	58	40	44	23	16	3	16	8	10	0
Tuolumne	1	0	39	34	139	59	29	1	36	1	8	0	11	2	3	0	3	0	1	0	3	1	0	0	2	0	0	0	1	0	2	1
Ventura	32	0	103	23	252	92	229	62	171	15	102	24	41	3	37	2	38	4	103	56	38	10	38	7	36	26	45	34	16	2	15	0
Yolo	60	0	70	26	55	17	235	54	140	25	60	9	44	7	43	16	68	9	202	108	175	111	116	71	124	61	129	72	61	14	92	41
Yuba	7	0	18	13	25	14	6	1	8	1	8	0	1	0	1	1	1	1	18	12	20	12	30	16	16	6	7	4	16	6	17	0
Total	1697	96	5558	3147	9185	3045	6528	1444	5999	1396	6135	2560	2736	506	2137	597	2498	813	4471	2157	3306	1407	4114	2442	3244	1349	2877	1352	2058	510	2286	501
T = Number of dead birds tested
P = Number of dead birds testing positive
